# Supplementary material for: Machine learning-based analysis of cancer cell-derived vesicular proteins revealed significant tumor-specificity and predictive potential of extracellular vesicles for cell invasion and proliferation – A meta-analysis
Source: Cell Commun Signal. 2023 Nov 20;21:333. doi: 10.1186/s12964-023-01344-5 (PMC10658864; doi:10.1186/s12964-023-01344-5)
Supplement: Supplementary file 2 — Additional file 1. Gene Ontology Enrichment for the entire proteome. [file 12964_2023_1344_MOESM1_ESM.xlsx]

## Sheet: 1
	Additional file 1. Gene Ontology Enrichment for the entire proteome. Table shows the results of the enrichment analysis of a total of 5,908 proteins identified in 60 EV samples. For each Gene Ontology term category, the top 20 results are listed.
	Gene Ontology term category	Pathway name	URL	Enrichment FDR†	Number of overlapping genes	Genes in the pathway	Fold Enrichment‡
	Biological processes	Neutrophil degranulation	http://amigo.geneontology.org/amigo/term/GO:0043312	9.75951e-80	357	576	2.51984
		Neutrophil mediated immunity	http://amigo.geneontology.org/amigo/term/GO:0002446	2.72986e-80	365	593	2.50245
		Neutrophil activation involved in immune response	http://amigo.geneontology.org/amigo/term/GO:0002283	1.44208e-77	357	584	2.48533
		Neutrophil activation	http://amigo.geneontology.org/amigo/term/GO:0042119	1.35692e-78	364	597	2.47888
		Granulocyte activation	http://amigo.geneontology.org/amigo/term/GO:0036230	4.02855e-78	367	606	2.46219
		Leukocyte degranulation	http://amigo.geneontology.org/amigo/term/GO:0043299	8.37311e-78	380	639	2.41775
		Myeloid leukocyte mediated immunity	http://amigo.geneontology.org/amigo/term/GO:0002444	2.36176e-79	391	660	2.40858
		Myeloid cell activation involved in immune response	http://amigo.geneontology.org/amigo/term/GO:0002275	4.62465e-75	381	652	2.37578
		Exocytosis	http://amigo.geneontology.org/amigo/term/GO:0006887	3.38483e-95	560	1027	2.2169
		Regulated exocytosis	http://amigo.geneontology.org/amigo/term/GO:0045055	8.28447e-83	492	903	2.21516
		Viral process	http://amigo.geneontology.org/amigo/term/GO:0016032	8.78806e-97	612	1158	2.14868
		Intracellular protein transport	http://amigo.geneontology.org/amigo/term/GO:0006886	3.34412e-80	548	1066	2.09002
		Intracellular transport	http://amigo.geneontology.org/amigo/term/GO:0046907	9.58257e-126	918	1857	2.00983
		Protein transport	http://amigo.geneontology.org/amigo/term/GO:0015031	3.91554e-106	882	1867	1.92067
		Establishment of protein localization	http://amigo.geneontology.org/amigo/term/GO:0045184	4.61288e-110	932	1989	1.90506
		Secretion by cell	http://amigo.geneontology.org/amigo/term/GO:0032940	4.64197e-77	690	1489	1.88401
		Export from cell	http://amigo.geneontology.org/amigo/term/GO:0140352	1.02898e-78	713	1545	1.87624
		Cellular protein localization	http://amigo.geneontology.org/amigo/term/GO:0034613	2.14132e-100	901	1960	1.86895
		Cellular macromolecule localization	http://amigo.geneontology.org/amigo/term/GO:0070727	6.65913e-101	907	1974	1.86805
		Secretion	http://amigo.geneontology.org/amigo/term/GO:0046903	1.27663e-77	741	1636	1.84146
	Molecular functions	Cadherin binding	http://amigo.geneontology.org/amigo/term/GO:0045296	1.76262e-83	262	354	3.00903
		Cell adhesion molecule binding	http://amigo.geneontology.org/amigo/term/GO:0050839	1.871e-102	387	577	2.72686
		Structural constituent of ribosome	http://amigo.geneontology.org/amigo/term/GO:0003735	3.52772e-31	130	201	2.62951
		Structural molecule activity	http://amigo.geneontology.org/amigo/term/GO:0005198	4.07834e-68	421	784	2.1832
		GTPase activity	http://amigo.geneontology.org/amigo/term/GO:0003924	2.44338e-26	170	319	2.16664
		GTP binding	http://amigo.geneontology.org/amigo/term/GO:0005525	5.49367e-27	204	407	2.03781
		Actin binding	http://amigo.geneontology.org/amigo/term/GO:0003779	9.55433e-31	237	477	2.02003
		RNA binding	http://amigo.geneontology.org/amigo/term/GO:0003723	3.95606e-127	925	1873	2.00785
		Nucleoside-triphosphatase activity	http://amigo.geneontology.org/amigo/term/GO:0017111	5.56793e-46	361	735	1.99686
		Guanyl nucleotide binding	http://amigo.geneontology.org/amigo/term/GO:0019001	3.9823e-26	210	429	1.99017
		Guanyl ribonucleotide binding	http://amigo.geneontology.org/amigo/term/GO:0032561	3.9823e-26	210	429	1.99017
		Hydrolase activity, acting on acid anhydrides	http://amigo.geneontology.org/amigo/term/GO:0016817	6.58973e-48	389	802	1.97198
		Hydrolase activity, acting on acid anhydrides, in phosphorus-containing anhydrides	http://amigo.geneontology.org/amigo/term/GO:0016818	6.58973e-48	389	802	1.97198
		Pyrophosphatase activity	http://amigo.geneontology.org/amigo/term/GO:0016462	3.3856e-47	386	798	1.96658
		Protein-containing complex binding	http://amigo.geneontology.org/amigo/term/GO:0044877	2.76619e-78	678	1446	1.90629
		Cytoskeletal protein binding	http://amigo.geneontology.org/amigo/term/GO:0008092	1.27363e-49	479	1050	1.8547
		Oxidoreductase activity	http://amigo.geneontology.org/amigo/term/GO:0016491	2.44338e-26	348	835	1.69442
		Adenyl nucleotide binding	http://amigo.geneontology.org/amigo/term/GO:0030554	2.46259e-40	676	1743	1.5768
		ATP binding	http://amigo.geneontology.org/amigo/term/GO:0005524	3.19803e-37	641	1662	1.56803
		Adenyl ribonucleotide binding	http://amigo.geneontology.org/amigo/term/GO:0032559	8.54848e-39	667	1730	1.5675
	Cellular components	Primary lysosome	http://amigo.geneontology.org/amigo/term/GO:0005766	2.5528e-40	126	170	3.01335
		Focal adhesion	http://amigo.geneontology.org/amigo/term/GO:0005925	4.22876e-89	323	471	2.78811
		Cell-substrate junction	http://amigo.geneontology.org/amigo/term/GO:0030055	4.22876e-89	326	478	2.7728
		Secretory granule lumen	http://amigo.geneontology.org/amigo/term/GO:0034774	4.82276e-48	224	368	2.47473
		Vesicle lumen	http://amigo.geneontology.org/amigo/term/GO:0031983	2.32431e-48	227	374	2.46764
		Cytoplasmic vesicle lumen	http://amigo.geneontology.org/amigo/term/GO:0060205	1.27502e-47	225	372	2.45905
		Anchoring junction	http://amigo.geneontology.org/amigo/term/GO:0070161	1.73526e-93	511	907	2.29056
		Collagen-containing extracellular matrix	http://amigo.geneontology.org/amigo/term/GO:0062023	8.41108e-43	247	446	2.25159
		Ribonucleoprotein complex	http://amigo.geneontology.org/amigo/term/GO:1990904	5.1325e-73	432	792	2.21762
		Secretory granule	http://amigo.geneontology.org/amigo/term/GO:0030141	1.49473e-76	507	975	2.11413
		Secretory vesicle	http://amigo.geneontology.org/amigo/term/GO:0099503	5.92865e-73	563	1150	1.99039
		Lytic vacuole	http://amigo.geneontology.org/amigo/term/GO:0000323	5.21803e-51	417	865	1.95996
		Lysosome	http://amigo.geneontology.org/amigo/term/GO:0005764	5.21803e-51	417	865	1.95996
		Perinuclear region of cytoplasm	http://amigo.geneontology.org/amigo/term/GO:0048471	5.10207e-44	373	783	1.93676
		Vacuole	http://amigo.geneontology.org/amigo/term/GO:0005773	2.7228e-50	453	973	1.89284
		Vesicle membrane	http://amigo.geneontology.org/amigo/term/GO:0012506	8.13678e-59	619	1405	1.79119
		Cytoplasmic vesicle membrane	http://amigo.geneontology.org/amigo/term/GO:0030659	1.17271e-56	607	1385	1.78183
		Endosome	http://amigo.geneontology.org/amigo/term/GO:0005768	5.93282e-41	495	1168	1.72302
		Organelle envelope	http://amigo.geneontology.org/amigo/term/GO:0031967	2.73664e-42	558	1352	1.67798
		Envelope	http://amigo.geneontology.org/amigo/term/GO:0031975	2.73664e-42	558	1352	1.67798
	†FDR (False Discovery Rate) is calculated based on nominal P-value from the hypergeometric test. FDR tells us how likely the enrichment is by chance.
	‡Fold Enrichment is defined as the percentage of genes in our list belonging to a pathway, divided by the corresponding percentage in the human genome.
