# Supplementary material for: Machine learning-based analysis of cancer cell-derived vesicular proteins revealed significant tumor-specificity and predictive potential of extracellular vesicles for cell invasion and proliferation – A meta-analysis
Source: Cell Commun Signal. 2023 Nov 20;21:333. doi: 10.1186/s12964-023-01344-5 (PMC10658864; doi:10.1186/s12964-023-01344-5)
Supplement: Supplementary file 3 — Additional file 2. Gene Ontology Enrichment for the core proteome. [file 12964_2023_1344_MOESM2_ESM.xlsx]

## Sheet: 2
	Additional file 2. Gene Ontology Enrichment for the core proteome. The table shows the enrichment analysis of the 213 proteins shared by all EV samples. For each Gene Ontology term category, the top 20 results are listed.
	Gene Ontology term category	Pathway name	URL	Enrichment FDR†	Number of overlapping genes	Genes in the pathway	Fold Enrichment‡
	Biological processes	SRP-dependent cotranslational protein targeting to membrane	http://amigo.geneontology.org/amigo/term/GO:0006614	9.53615e-29	27	112	26.8071
		Cotranslational protein targeting to membrane	http://amigo.geneontology.org/amigo/term/GO:0006613	3.50338e-28	27	118	25.4441
		Establishment of protein localization to endoplasmic reticulum	http://amigo.geneontology.org/amigo/term/GO:0072599	1.17818e-29	29	132	24.4303
		Protein targeting to ER	http://amigo.geneontology.org/amigo/term/GO:0045047	1.31158e-28	28	128	24.325
		Protein localization to endoplasmic reticulum	http://amigo.geneontology.org/amigo/term/GO:0070972	1.79035e-28	30	162	20.5926
		Cytoplasmic translation	http://amigo.geneontology.org/amigo/term/GO:0002181	5.77552e-28	30	169	19.7396
		MRNA catabolic process	http://amigo.geneontology.org/amigo/term/GO:0006402	8.06913e-30	44	458	10.683
		Establishment of protein localization to organelle	http://amigo.geneontology.org/amigo/term/GO:0072594	2.94558e-32	50	566	9.82332
		RNA catabolic process	http://amigo.geneontology.org/amigo/term/GO:0006401	2.194e-28	44	501	9.76607
		Regulated exocytosis	http://amigo.geneontology.org/amigo/term/GO:0045055	8.18348e-30	57	903	7.01927
		Viral process	http://amigo.geneontology.org/amigo/term/GO:0016032	1.62469e-36	71	1158	6.81796
		Protein localization to organelle	http://amigo.geneontology.org/amigo/term/GO:0033365	3.90304e-31	62	1040	6.62923
		Exocytosis	http://amigo.geneontology.org/amigo/term/GO:0006887	1.37753e-30	61	1027	6.60487
		Intracellular protein transport	http://amigo.geneontology.org/amigo/term/GO:0006886	1.36852e-30	62	1066	6.46754
		Cellular protein localization	http://amigo.geneontology.org/amigo/term/GO:0034613	8.06647e-36	87	1960	4.93592
		Cellular macromolecule localization	http://amigo.geneontology.org/amigo/term/GO:0070727	9.3652e-36	87	1974	4.90091
		Establishment of protein localization	http://amigo.geneontology.org/amigo/term/GO:0045184	7.88254e-34	85	1989	4.75214
		Cell activation	http://amigo.geneontology.org/amigo/term/GO:0001775	5.88844e-27	70	1658	4.69481
		Intracellular transport	http://amigo.geneontology.org/amigo/term/GO:0046907	3.25351e-30	78	1857	4.67076
		Protein transport	http://amigo.geneontology.org/amigo/term/GO:0015031	2.31238e-29	77	1867	4.58618
	Molecular functions	RNA binding	http://amigo.geneontology.org/amigo/term/GO:0003723	8.93391e-40	89	1873	5.28393
		Hydrolase activity, acting on acid anhydrides	http://amigo.geneontology.org/amigo/term/GO:0016817	4.84422e-33	57	802	7.90324
		Hydrolase activity, acting on acid anhydrides, in phosphorus-containing anhydrides	http://amigo.geneontology.org/amigo/term/GO:0016818	4.84422e-33	57	802	7.90324
		Pyrophosphatase activity	http://amigo.geneontology.org/amigo/term/GO:0016462	4.84422e-33	57	798	7.94286
		Structural molecule activity	http://amigo.geneontology.org/amigo/term/GO:0005198	1.3822e-26	50	784	7.09184
		Nucleoside-triphosphatase activity	http://amigo.geneontology.org/amigo/term/GO:0017111	1.07915e-34	57	735	8.62367
		Cell adhesion molecule binding	http://amigo.geneontology.org/amigo/term/GO:0050839	2.61719e-27	45	577	8.67244
		Guanyl nucleotide binding	http://amigo.geneontology.org/amigo/term/GO:0019001	1.3313e-19	33	429	8.55385
		Guanyl ribonucleotide binding	http://amigo.geneontology.org/amigo/term/GO:0032561	1.3313e-19	33	429	8.55385
		ATP hydrolysis activity	http://amigo.geneontology.org/amigo/term/GO:0016887	3.4219e-14	27	415	7.2347
		GTP binding	http://amigo.geneontology.org/amigo/term/GO:0005525	2.69498e-19	32	407	8.743
		Ubiquitin-like protein ligase binding	http://amigo.geneontology.org/amigo/term/GO:0044389	7.0221e-13	24	359	7.43398
		Cadherin binding	http://amigo.geneontology.org/amigo/term/GO:0045296	5.29053e-29	39	354	12.2508
		Ubiquitin protein ligase binding	http://amigo.geneontology.org/amigo/term/GO:0031625	2.36901e-13	24	341	7.82639
		GTPase activity	http://amigo.geneontology.org/amigo/term/GO:0003924	3.81624e-20	30	319	10.4577
		Structural constituent of ribosome	http://amigo.geneontology.org/amigo/term/GO:0003735	3.98455e-22	27	201	14.9373
		Unfolded protein binding	http://amigo.geneontology.org/amigo/term/GO:0051082	5.33481e-17	20	139	16
		Structural constituent of cytoskeleton	http://amigo.geneontology.org/amigo/term/GO:0005200	1.78504e-13	16	113	15.7451
		GDP binding	http://amigo.geneontology.org/amigo/term/GO:0019003	5.39905e-18	17	74	25.5459
		Protein folding chaperone	http://amigo.geneontology.org/amigo/term/GO:0044183	1.46164e-16	14	47	33.1234
	Cellular components	Cytosolic small ribosomal subunit	http://amigo.geneontology.org/amigo/term/GO:0022627	6.46306e-18	16	62	28.6968
		Cytosolic ribosome	http://amigo.geneontology.org/amigo/term/GO:0022626	4.69594e-28	27	123	24.4098
		Melanosome	http://amigo.geneontology.org/amigo/term/GO:0042470	4.69594e-28	27	123	24.4098
		Pigment granule	http://amigo.geneontology.org/amigo/term/GO:0048770	4.69594e-28	27	123	24.4098
		Small ribosomal subunit	http://amigo.geneontology.org/amigo/term/GO:0015935	8.68382e-16	17	100	18.904
		Ficolin-1-rich granule lumen	http://amigo.geneontology.org/amigo/term/GO:1904813	8.93733e-21	23	143	17.8853
		Focal adhesion	http://amigo.geneontology.org/amigo/term/GO:0005925	1.2238e-50	61	471	14.4017
		Ribosomal subunit	http://amigo.geneontology.org/amigo/term/GO:0044391	1.72069e-22	28	218	14.2826
		Cell-substrate junction	http://amigo.geneontology.org/amigo/term/GO:0030055	1.5318e-50	61	478	14.1908
		Ficolin-1-rich granule	http://amigo.geneontology.org/amigo/term/GO:0101002	1.51969e-17	24	224	11.9143
		Ribosome	http://amigo.geneontology.org/amigo/term/GO:0005840	2.36975e-20	29	291	11.0818
		Secretory granule lumen	http://amigo.geneontology.org/amigo/term/GO:0034774	1.12479e-21	33	368	9.97174
		Cytoplasmic vesicle lumen	http://amigo.geneontology.org/amigo/term/GO:0060205	1.44143e-21	33	372	9.86452
		Vesicle lumen	http://amigo.geneontology.org/amigo/term/GO:0031983	1.56632e-21	33	374	9.81176
		Anchoring junction	http://amigo.geneontology.org/amigo/term/GO:0070161	1.23211e-41	68	907	8.33693
		Secretory granule	http://amigo.geneontology.org/amigo/term/GO:0030141	5.70234e-26	54	975	6.15877
		Ribonucleoprotein complex	http://amigo.geneontology.org/amigo/term/GO:1990904	2.95494e-19	42	792	5.89697
		Secretory vesicle	http://amigo.geneontology.org/amigo/term/GO:0099503	7.57824e-27	59	1150	5.70504
		Supramolecular complex	http://amigo.geneontology.org/amigo/term/GO:0099080	2.61034e-15	50	1455	3.82131
		Synapse	http://amigo.geneontology.org/amigo/term/GO:0045202	8.695e-15	49	1443	3.77602
	†FDR (False Discovery Rate) is calculated based on nominal P-value from the hypergeometric test. FDR tells us how likely the enrichment is by chance.
	‡Fold Enrichment is defined as the percentage of genes in our list belonging to a pathway, divided by the corresponding percentage in the human genome.
