# Supplementary material for: Machine learning-based analysis of cancer cell-derived vesicular proteins revealed significant tumor-specificity and predictive potential of extracellular vesicles for cell invasion and proliferation – A meta-analysis
Source: Cell Commun Signal. 2023 Nov 20;21:333. doi: 10.1186/s12964-023-01344-5 (PMC10658864; doi:10.1186/s12964-023-01344-5)
Supplement: Supplementary file 4 — Additional file 3. The selected 172 proteins. [file 12964_2023_1344_MOESM3_ESM.xlsx]

## Sheet: 3
	Additional file 3. The selected 172 proteins. Table contains the 172 proteins selected from the entire protome with LASSO algorithm.
		Regression coefficient in
	Gene symbol	Breast	CNS	Colon	Kidney	Leukemia	Lung	Melanoma	Ovary	Prostate
	KIAA1324	0.11321	0	0	0	0	0	0	0	0
	RAB27B	0.0525093	0	0	0	0	0	0	0	0
	ENPP1	0.0426112	0	0	0	0	0	0	0	0
	EMD	0.0404032	0	0	0	0	0	0	0	0
	PVRL2	0.0331644	0	0	0	0	0	0	0	0
	PHLDA1	0.0330358	0	0	0	0	0	0	0	0
	KIF11	0.0243783	0	0	0	0	0	0	0	0
	TBCC	0.0239781	0	0	0	0	0	0	0	0
	MUC1	0.020305	0	0	0	0	0	0	0	0
	UBQLN2	0.019451	0	0	0	0	0	0	0	0
	AFF4	0.0179136	0	0	0	0	0	0	0	0
	UBTD2	0.01375	0	0	0	0	0	0	0	0
	MGP	0.0115037	0	0	0	0	0	0	0	0
	NCAM2	0.0111003	0	0	0	0	0	0	0	0
	TRAPPC2L	0.0104972	0	0	0	0	0	0	0	0
	STX6	0.00785713	0	0	0	0	0	0	0	0
	SLK	0.0062747	0	0	0	0	0	0	0	0
	JAK1	0.0059526	0	0	0	0	0	0	0	0
	ARMC6	0.00484711	0	0	0	0	0	0	0	0
	VANGL1	0.00235156	0	0	0	0	0	0	0	0
	LTBP1	0.00182917	0	0	0	0	0	0	0	0
	EPHB4	0.000533433	0	0	0	0	0	0	0	0
	IFIT1	0.000182612	0	0	0	0	0	0	0	0
	NEFM	0	0	0	0	0	0	0	0	0.071043
	TNXB	0	0	0	0	0	0	0	0	0.0434021
	PPP1R14B	0	0	0	0	0	0	0	0	0.011438
	TNFRSF10A	0	0	0	0	0	0	0	0	0.0098823
	LRRC8A	0	0	0	0	0	0	0	0	0.00867806
	LARP4B	0	0	0	0	0	0	0	0	0.00723973
	TMF1	0	0	0	0	0	0	0	0	0.00521696
	ASPH	0	0	0	0	0	0	0	0	0.00393486
	MST1R	0	0	0	0	0	0	0	0	0.0021319
	FGFBP1	0	0	0	0	0	0	0	0	0.0010552
	MFAP5	0	0	0	0	0	0	0	0.0552108	0
	GDA	0	0	0	0	0	0	0	0.055202	0
	SLC20A2	0	0	0	0	0	0	0	0.0416229	0
	CA2	0	0	0	0	0	0	0	0.0365891	0
	RAB11FIP1	0	0	0	0	0	0	0	0.0329643	0
	SLC34A2	0	0	0	0	0	0	0	0.0287937	0
	TAGLN	0	0	0	0	0	0	0	0.0244144	0
	LCP1	0	0	0	0	0.0166338	0	0	0.0196947	0
	APH1A	0	0	0	0	0	0	0	0.0191332	0
	HK2	0	0	0	0	0	0	0	0.014009	0
	TSPAN11	0	0	0	0	0	0	0	0.0116097	0
	LAMC2	0	0	0	0	0	0	0	0.0115622	0
	FBLN2	0	0	0	0	0	0	0	0.00994026	0
	LSM1	0	0	0	0	0	0	0	0.00829548	0
	PCNP	0	0	0	0	0	0	0	0.00813626	0
	MAN1A2	0	0	0	0	0	0	0	0.00738577	0
	SMARCD1	0	0	0	0	0	0	0	0.00708618	0
	UBQLN1	0	0	0	0	0	0	0	0.00673771	0
	PRKCI	0	0	0	0	0	0	0	0.00621756	0
	ECI1	0	0	0	0	0	0	0	0.00614652	0
	SPON1	0	0	0	0	0	0	0	0.00597854	0
	FAM84B	0	0	0	0	0	0	0	0.00177066	0
	LAMA3	0	0	0	0	0	0	-0.00875728	0.00100977	0
	PMEL	0	0	0	0	0	0	0.14639	0	0
	ITIH5	0	0	0	0	0	0	0.0295432	0	0
	HSPA2	0	0	0	0	0	0	0.0203473	0	0
	CTHRC1	0	-0.0085993	0	0	0	0	0.0195328	0	0
	CSPG4	0	0	0	0	0	0	0.0179834	0	0
	NDUFA8	0	0	0	0	0	0	0.0171636	0	0
	IL1RAP	0	0	0	0	0	0	0.0137118	0	0
	GPNMB	0	0	-0.00200906	0	0	0	0.0111424	0	0
	MRPL41	0	0	0	0	0	0	0.0100074	0	0
	LOXL3	0	0	0	0	0	0	0.00993129	0	0
	VGF	0	0	0	0	0	0	0.00485046	0	0
	FGA	0	0	0	0	0	0.0633104	0	0	0
	FGG	0	0	0	0	0	0.0431575	0	0	0
	DMBT1	0	0	0	0	0	0.034767	0	0	0
	HIST1H2AH	0	0	0	0	0	0.032492	0	0	0
	MUC5B	0	0	0	0	0	0.0315274	0	0	0
	MUC5AC	0	0	0	-0.00165419	0	0.0277426	0	0	0
	ARG1	0	0	0	0	0	0.0175346	0	0	0
	LTA4H	0	0	0	0	0	0.011811	0	0	0
	PTGR1	0	0	0	0	0	0.0105896	0	0	0
	GPD2	0	0	0	0	0	0.0104934	0	0	0
	AKR1B10	0	0	0	0	0	0.00893849	0	0	0
	TMED7	0	0	0	0	0	0.00660934	0	0	0
	THBS4	0	0	0	0	0	0.00600957	0	0	0
	VWF	0	0	0	0	0	0.0037847	0	0	0
	AKR1D1	0	0	0	0	0	0.00290771	0	0	0
	HAPLN1	0	0	0	0	0	0.00286165	0	0	0
	CLEC11A	0	0	0	0	0	0.00251088	0	0	0
	DSC1	0	0	0	0	0	0.00223156	0	0	0
	C3	0	0	0	0	0	0.000678039	0	0	0
	MOB3A	0	0	0	0	0.0370269	0	0	0	0
	CORO7	0	0	0	0	0.0350608	0	0	0	0
	PPP6R1	0	0	0	0	0.0320904	0	0	0	0
	SMARCD2	0	0	0	0	0.026722	0	0	0	0
	PTPRC	0	0	0	0	0.0256316	0	0	0	0
	MYO1G	0	0	0	0	0.0235897	0	0	0	0
	VRK1	0	0	0	0	0.0192915	0	0	0	0
	KDM1A	0	0	0	0	0.0165404	0	0	0	0
	CD53	0	0	0	0	0.00775779	0	0	0	0
	CORO1A	0	0	0	0	0.0070223	0	0	0	0
	ICAM3	0	0	0	0	0.00405101	0	0	0	0
	SMARCC1	0	0	0	0	0.00238719	0	0	0	0
	RRM2	0	0	0	0	0.002078	0	0	0	0
	ARID1A	0	0	0	0	0.000905653	0	0	0	0
	SMARCA4	0	0	0	0	3.46876e-05	0	0	0	0
	METTL1	0	0	0	0	9.09386e-06	0	0	0	0
	GAL3ST1	0	0	0	0.0433993	0	0	0	0	0
	CCBE1	0	0	0	0.0407017	0	0	0	0	0
	CYB5A	0	0	0	0.0400955	0	0	0	0	0
	OCIAD2	0	0	0	0.0389642	0	0	0	0	0
	SQRDL	0	0	0	0.0385005	0	0	0	0	0
	IL4I1	0	0	0	0.038193	0	0	0	0	0
	MGLL	0	0	0	0.0274143	0	0	0	0	0
	TSKU	0	0	0	0.0206965	0	0	0	0	0
	GLB1	0	-0.0238554	0	0.0200942	0	0	0	0	0
	PAPLN	0	0	0	0.0184549	0	0	0	0	0
	CD70	0	0	0	0.0142786	0	0	0	0	0
	CMBL	0	0	0	0.0108699	0	0	0	0	0
	LTBP3	0	0	0	0.00995917	0	0	0	0	0
	TRAP1	0	0	0	0.00692479	0	0	0	0	0
	EFEMP2	0	0	0	0.00623032	0	0	0	0	0
	PDLIM1	0	0	0	0.0059011	0	0	0	0	0
	CDCP1	0	0	0	0.00330545	0	0	0	0	0
	SMAD5	0	0	0	0.00238211	0	0	0	0	0
	TPP1	0	0	0	0.000143955	0	0	0	0	0
	DPP7	0	0	0.0598091	0	0	0	0	0	0
	MUC13	0	0	0.0435692	0	0	0	0	0	0
	AGO2	0	0	0.0396876	0	0	0	0	0	0
	CGN	0	0	0.0333541	0	0	0	0	0	0
	EREG	0	0	0.0295326	0	0	0	0	0	0
	PALD1	0	0	0.0264981	0	0	0	0	0	0
	NAA25	0	0	0.0252275	0	0	0	0	0	0
	CSTF3	0	0	0.0229608	0	0	0	0	0	0
	CLDN4	0	0	0.0225553	0	0	0	0	0	0
	SLC1A1	0	0	0.0202763	0	0	0	0	0	0
	VIL1	0	0	0.019333	0	0	0	0	0	0
	COPS5	0	0	0.0175268	0	0	0	0	0	0
	ST14	0	0	0.0132158	0	0	0	0	0	0
	MYCBP	0	0	0.0115629	0	0	0	0	0	0
	GPX2	0	0	0.00897703	0	0	0	0	0	0
	ATP6V1H	0	0	0.00609877	0	0	0	0	0	0
	MYL2	0	0	0.00596043	0	0	0	0	0	0
	SERPINB1	0	0	0.00539392	0	0	0	0	0	0
	PLEKHB2	0	0	0.00535999	0	0	0	0	0	0
	CPOX	0	0	0.00491726	0	0	0	0	0	0
	FAT1	0	0	0.00457895	0	0	0	0	0	0
	DSG2	0	0	0.00422061	0	0	0	0	0	0
	LOXL4	0	0	0.0041424	0	0	0	0	0	0
	SUMO1	0	0	0.00286172	0	0	0	0	0	0
	ALDH2	0	0	0.00280168	0	0	0	0	0	0
	CLTB	0	0	0.00258951	0	0	0	0	0	0
	HIST1H2BK	0	0	0.00227872	0	0	0	0	0	0
	VSNL1	0	0	0.00185021	0	0	0	0	0	0
	CLDN12	0	0	0.00183143	0	0	0	0	0	0
	SPAST	0	0	0.000422937	0	0	0	0	0	0
	ABCB1	0	0	0.000316619	0	0	0	0	0	0
	IGFBP5	0	0.0677093	0	0	0	0	0	0	0
	DKK3	0	0.0441179	0	0	0	0	0	0	0
	CA9	0	0.0367363	0	0	0	0	0	0	0
	LOXL1	0	0.028744	0	0	0	0	0	0	0
	RCOR3	0	0.024466	0	0	0	0	0	0	0
	COL1A2	0	0.0209487	0	0	0	0	0	0	0
	RCN2	0	0.0173641	0	0	0	0	0	0	0
	THY1	0	0.016993	0	0	0	0	0	0	0
	EIF2B3	0	0.0117279	0	0	0	0	0	0	0
	STEAP3	0	0.0113044	0	0	0	0	0	0	0
	CSRP2	0	0.00662568	0	0	0	0	0	0	0
	GPM6A	0	0.00576343	0	0	0	0	0	0	0
	KCTD12	0	0.0038305	0	0	0	0	0	0	0
	SPARC	0	0.000126479	0	0	0	0	0	0	0
	NPC1	0	0	0	0.00443736	0	-0.00731156	0	0	0
	OAT	0	0	0	0.011253	0	0	0	-0.000490159	0
	GLS	-0.000401979	0	0	0.0318036	0	0	0	0	0
	DPP4	-0.00459951	0	0.00208967	0.0136497	0	0	0	0	0
	HIST1H3A	-0.013679	0	0	0	0	0.00641116	-0.015608	0	0
	TOM1L1	-0.0190721	0	0.000172636	0	0	0	0	0	0
