# Supplementary material for: Machine learning-based analysis of cancer cell-derived vesicular proteins revealed significant tumor-specificity and predictive potential of extracellular vesicles for cell invasion and proliferation – A meta-analysis
Source: Cell Commun Signal. 2023 Nov 20;21:333. doi: 10.1186/s12964-023-01344-5 (PMC10658864; doi:10.1186/s12964-023-01344-5)
Supplement: Supplementary file 5 — Additional file 4. Members of the invasion and proliferation panels. [file 12964_2023_1344_MOESM4_ESM.xlsx]

## Sheet: 4
Additional file 4. Members of the invasion and proliferation panel
ID	Panel	Role
CAV2	Invasion	Promotes
DNAJB4	Invasion	Promotes
THY1	Invasion	Promotes
OXTR	Invasion	Promotes
VCAN	Invasion	Promotes
COL11A1	Invasion	Promotes
EDIL3	Invasion	Promotes
CRYAB	Invasion	Promotes
RGS19	Invasion	Inhibits
SLC43A3	Invasion	Inhibits
MYO18A	Invasion	Inhibits
HIST1H3A	Invasion	Inhibits
PSME3	Invasion	Inhibits
SYNGR2	Invasion	Inhibits
PPP1CC	Invasion	Inhibits
FIS1	Invasion	Inhibits
PARP1	Invasion	Inhibits
VPS11	Invasion	Inhibits
TGFBRAP1	Invasion	Inhibits
CAPN7	Invasion	Inhibits
FRYL	Proliferation	Promotes
HDAC1	Proliferation	Promotes
ANAPC1	Proliferation	Promotes
THOC2	Proliferation	Promotes
WDR12	Proliferation	Promotes
DSG2	Proliferation	Promotes
SLC38A5	Proliferation	Promotes
SLC38A1	Proliferation	Promotes
TBC1D2	Proliferation	Inhibits
FKBP2	Proliferation	Inhibits
ECH1	Proliferation	Inhibits
GLUD1	Proliferation	Inhibits
ACOT13	Proliferation	Inhibits
ERGIC1	Proliferation	Inhibits
PDZKIP1	Proliferation	Inhibits
