# Supplementary material for: Machine learning-based analysis of cancer cell-derived vesicular proteins revealed significant tumor-specificity and predictive potential of extracellular vesicles for cell invasion and proliferation – A meta-analysis
Source: Cell Commun Signal. 2023 Nov 20;21:333. doi: 10.1186/s12964-023-01344-5 (PMC10658864; doi:10.1186/s12964-023-01344-5)
Supplement: Supplementary file 6 — Additional file 5. Comparison of the invasion panel with the Human Protein Atlas database. [file 12964_2023_1344_MOESM5_ESM.xlsx]

## Sheet: 5
	Additional file 5. Comparison of the invasion panel with the Human Protein Atlas database (number of patient for breast = 1075, CNS = 153, colon = 597, kidney = 877, lung = 994, melanoma = 102, ovary = 373, prostate = 494).
	Predictive state in our study (+: positively correlates with invasion, -: negatively correlates with invasion)	Gene symbol	Data obtained from Human Proteome Atlas						Consistency with our study
			Prognostic in	Difference in 5-year survival rate for high expression compared to low expression	5-year survival for low expression	5-year survival for high expression	FPKM cut off†	p‡
	+	CAV2	CNS	-0.01	0.1	0.09	2.75	0.0042	Consistent
	+		Colon	-0.1	0.66	0.56	2.1	0.046	Consistent
	+		Kidney	-0.11	0.75	0.64	18.26	0.0034	Consistent
	+		Lung	-0.05	0.48	0.43	8.96	0.023	Consistent
	+	COL11A1	Breast	-0.1	0.87	0.77	10.95	0.0026	Consistent
	+		Kidney	-0.22	0.8	0.58	0.07	3e-12	Consistent
	+		Lung	-0.09	0.52	0.43	0.89	0.0022	Consistent
	+		Prostate	-0.03	1	0.97	0.03	0.019	Consistent
	+	CRYAB	CNS	0.1	0.07	0.17	541.4	0.027	Not consistent
	+		Colon	-0.26	0.69	0.43	3.59	4.9e-05	Consistent
	+	DNAJB4	Kidney	-0.14	0.79	0.65	4.93	0.00023	Consistent
	+	EDIL3	Breast	-0.09	0.86	0.77	4.89	0.0099	Consistent
	+		Colon	0.18	0.48	0.66	1.58	0.027	Not consistent
	+		Kidney	-0.13	0.79	0.66	2.86	0.001	Consistent
	+		Melanoma	-0.61	0.61	0	1.22	0.0066	Consistent
	+	THY1	CNS	-0.13	0.13	0	49.86	0.00096	Consistent
	+		Kidney	-0.15	0.78	0.63	13.19	2.4e-06	Consistent
	+		Lung	-0.05	0.47	0.42	13.11	0.024	Consistent
	+		Ovary	-0.15	0.36	0.21	44.44	0.0029	Consistent
	+	VCAN	Kidney	-0.12	0.77	0.65	7.6	0.00052	Consistent
	+		Lung	-0.07	0.49	0.42	8.08	0.012	Consistent
	+		Ovary	-0.17	0.38	0.21	7.02	0.0044	Consistent
	-	CAPN7	Breast	-0.1	0.85	0.75	9.09	0.027	Not consistent
	-		CNS	0.08	0.04	0.12	5.39	0.021	Consistent
	-		Colon	0.28	0.56	0.84	6.79	4.8e-05	Consistent
	-		Kidney	0.12	0.61	0.73	3.93	0.0011	Consistent
	-	FIS1	CNS	-0.06	0.13	0.07	74.5	0.013	Not consistent
	-		Lung	0.06	0.41	0.47	34.2	2e-05	Consistent
	-		Kidney	0.17	0.62	0.79	50.36	1.1e-07	Consistent
	-		Prostate	0.03	0.97	1	66.16	0.035	Consistent
	-		Breast	0.13	0.73	0.86	32.43	0.015	Consistent
	-	HIST1H3A	CNS	-0.15	0.2	0.05	0.11	0.039	Not consistent
	-		Colon	0.13	0.58	0.71	0.22	0.046	Consistent
	-		Kidney	0.07	0.67	0.74	0.18	0.0088	Consistent
	-		Lung	0.08	0.42	0.5	0.15	0.04	Consistent
	-		Ovary	0.04	0.3	0.34	0.55	0.044	Consistent
	-	MYO18A	Colon	0.28	0.57	0.85	10.33	0.04	Consistent
	-		Kidney	0.11	0.65	0.76	6.48	0.00032	Consistent
	-		Lung	-0.14	0.55	0.41	3.77	0.033	Not consistent
	-	PARP1	Colon	0.27	0.39	0.66	17.55	0.0074	Consistent
	-		Kidney	-0.19	0.74	0.55	15.99	1.3e-05	Not consistent
	-	PPP1CC	CNS	0.04	0.07	0.11	23.67	0.017	Consistent
	-		Colon	0.05	0.58	0.63	24.22	0.04	Consistent
	-		Kidney	-0.11	0.72	0.61	21.1	0.0029	Not consistent
	-	PSME3	Lung	-0.09	0.51	0.42	21.47	0.006	Not consistent
	-		Colon	0.17	0.49	0.66	25.16	0.0016	Consistent
	-		Kidney	0.1	0.61	0.71	12.52	0.05	Consistent
	-		Ovary	-0.07	0.34	0.27	25.25	0.013	Not consistent
	-		Lung	-0.13	0.52	0.39	9.25	0.013	Not consistent
	-	RGS19	Colon	-0.24	0.67	0.43	6.53	0.0043	Not consistent
	-		Kidney	-0.19	0.76	0.57	7.81	2.1e-08	Not consistent
	-		Breast	0.05	0.78	0.83	6.5	0.04	Consistent
	-		Melanoma	0.25	0.28	0.53	8.49	0.024	Consistent
	-	SLC43A3	CNS	-0.18	0.21	0.03	6.76	0.01	Not consistent
	-		Kidney	-0.25	0.79	0.54	5.94	4e-13	Not consistent
	-		Prostate	0.03	0.96	0.99	1.12	0.04	Consistent
	-	SYNGR2	Breast	0.11	0.77	0.88	55.18	0.022	Consistent
	-		Kidney	-0.13	0.74	0.61	44.98	0.00054	Not consistent
	-		Melanoma	0.62	0	0.62	20.18	0.013	Consistent
	-		Ovary	0.04	0.3	0.34	75.12	0.012	Consistent
	-	TGFBRAP1	CNS	0.07	0.07	0.14	7.1	0.026	Consistent
	-	VPS11	CNS	0.08	0.06	0.14	12.28	0.02	Consistent
	-		Kidney	0.12	0.62	0.74	13.01	0.00014	Consistent
	†The FPKM (fragments per kilobase per million) cut off is a default value defined in the Human Protem Atlas.
	‡The p value is the result of a log-rank test, which can be found in the Human Proteome Atlas database.
