# Supplementary material for: Machine learning-based analysis of cancer cell-derived vesicular proteins revealed significant tumor-specificity and predictive potential of extracellular vesicles for cell invasion and proliferation – A meta-analysis
Source: Cell Commun Signal. 2023 Nov 20;21:333. doi: 10.1186/s12964-023-01344-5 (PMC10658864; doi:10.1186/s12964-023-01344-5)
Supplement: Supplementary file 7 — Additional file 6. Comparison of the proliferation capacity panel with the Human Protein Atlas database. [file 12964_2023_1344_MOESM6_ESM.xlsx]

## Sheet: 6
	Additional file 6. Comparison of the proliferation capacity panel with the Human Protein Atlas database (number of patient for breast = 1075, CNS = 153, colon = 597, kidney = 877, lung = 994, melanoma = 102, ovary = 373, prostate = 494).
	Predictive state for doubling time (hrs) in our study (+: positively correlates with dobling time, -: negatively correlates with doubling time)	Gene symbol	Data obtained from Human Proteome Atlas						Consistency with our study
			Prognostic in	Difference in 5-year survival rate for high expression compared to low expression	5-year survival for low expression	5-year survival for high expression	FPKM cut off†	p‡
	+	ACOT13	Ovary	0.26	0.12	0.38	3.78	2.5e-06	Consistent
	+	ECH1	CNS	0.14	0.04	0.18	38.61	0.008	Consistent
	+	ERGIC1	Colon	0.18	0.5	0.68	14.71	0.034	Consistent
	+		Lung	-0.19	0.56	0.37	10.82	0.007	Not consistent
	+	FKBP2	Breast	0.03	0.8	0.83	25.8	0.0049	Consistent
	+		Kidney	0.05	0.68	0.73	68.82	0.017	Consistent
	+		Ovary	0.11	0.27	0.38	54.71	0.0059	Consistent
	+	GLUD1	CNS	0.12	0	0.12	52.26	0.00051	Consistent
	+		Kidney	0.18	0.58	0.76	61.83	1.4e-06	Consistent
	+		Ovary	-0.18	0.45	0.27	26.53	0.0046	Not consistent
	+	PDZK1IP1	CNS	-0.15	0.15	0	1.08	0.00095	Not consistent
	+		Kidney	0.11	0.66	0.77	485.31	0.0079	Consistent
	+		Prostate	0.02	0.97	0.99	14.02	0.026	Consistent
	+	ZBC1D2	Breast	-0.05	0.83	0.78	8.78	0.023	Not consistent
	+		CNS	-0.12	0.12	0	3.08	0.024	Not consistent
	+		Colon	0.14	0.52	0.66	6.75	0.011	Consistent
	+		Ovary	-0.14	0.39	0.25	5.34	0.0092	Not consistent
	-	ANAPC1	Kidney	-0.1	0.76	0.66	0.81	0.021	Consistent
	-		Melanoma	-0.42	0.58	0.16	1.52	0.039	Consistent
	-	DSG2	CNS	-0.22	0.25	0.03	0.07	0.0003	Consistent
	-		Colon	0.26	0.48	0.74	58.05	0.00078	Consistent
	-		Lung	-0.09	0.5	0.41	35.92	0.00024	Consistent
	-		Melanoma	-0.44	0.73	0.29	0.24	0.05	Consistent
	-	FRYL	CNS	0.09	0.07	0.16	3.92	0.049	Not consistent
	-		Colon	0.08	0.57	0.65	4.58	0.0067	Not consistent
	-		Lung	-0.04	0.46	0.42	3.23	0.048	Consistent
	-		Melanoma	-0.13	0.47	0.34	1.96	0.047	Consistent
	-	HDAC1	Breast	0.07	0.77	0.84	26.22	0.025	Not consistent
	-		Kidney	-0.17	0.78	0.61	20.22	1e-05	Consistent
	-		Melanoma	-0.21	0.55	0.34	21.89	0.05	Consistent
	-		Ovary	-0.09	0.34	0.25	38	0.035	Consistent
	-		Prostate	-0.04	1	0.96	41.2	0.044	Consistent
	-	SLC38A1	Breast	-0.04	0.83	0.79	58.87	0.0089	Consistent
	-		Kidney	0.14	0.58	0.72	18.99	0.012	Not consistent
	-		Lung	-0.05	0.48	0.43	10.94	0.002	Consistent
	-		Ovary	-0.12	0.37	0.25	19.84	0.0042	Consistent
	-	SLC38A5	Kidney	-0.3	0.76	0.46	1.35	2.2e-16	Consistent
	-		Ovary	-0.12	0.37	0.25	1.61	0.0038	Consistent
	-	THOC2	Breast	-0.07	0.84	0.77	9.56	0.021	Consistent
	-		CNS	0.08	0.06	0.14	4.81	0.018	Not consistent
	-		Kidney	-0.11	0.77	0.66	3.82	0.0043	Consistent
	-		Melanoma	-0.44	0.44	0	7.42	0.01	Consistent
	-		Ovary	0.15	0.25	0.4	4.89	0.022	Not consistent
	-	WDR12	Breast	-0.05	0.83	0.78	4.09	0.011	Consistent
	-		Melanoma	-0.62	0.62	0	4.44	0.049	Consistent
	-		Ovary	0.11	0.25	0.36	3.2	0.048	Not consistent
	†The FPKM (fragments per kilobase per million) cut off is a default value defined in the Human Protem Atlas.
	‡The p value is the result of a log-rank test, which can be found in the Human Proteome Atlas database.
